# Supplementary material for: Deletion of ESX-3 and ESX-4 secretion systems in Mycobacterium abscessus results in highly impaired pathogenicity
Source: Commun Biol. 2025 Feb 3;8:166. doi: 10.1038/s42003-025-07572-4 (PMC11791044; doi:10.1038/s42003-025-07572-4)
Supplement: Supplementary file 2 — Supplementary Data 1 [file 42003_2025_7572_MOESM2_ESM.xlsx]

## Sheet: Figure. 1
			MAB_0047-HA				MAB_0664-HA				EsxH-HA				EsxH2-HA				EsxT-HA				PPE4-HA
		Fig. 2g	S	ΔeccC3	ΔeccC4	ΔeccC3ΔeccC4	S	ΔeccC3	ΔeccC4	ΔeccC3ΔeccC4	S	ΔeccC3	ΔeccC4	ΔeccC3ΔeccC4	S	ΔeccC3	ΔeccC4	ΔeccC3ΔeccC4	S	ΔeccC3	ΔeccC4	ΔeccC3ΔeccC4	S	ΔeccC3	ΔeccC4	ΔeccC3ΔeccC4
			38127.8	0	37125.7	0	22371.9	0	20108.2	0	49987.5	0	45591.9	0	28429.7	0	27313.6	0	25451	12586.2	1088.77	0	34263.8	0	37504.4	0
			46127.7	0	46129.8	0	27529	0	29555.9	0	41902.7	0	31525.2	0	22209.4	0	28970.1	0	28852.5	17617	927.062	0	47600.6	0	39645	0
			40734.2	0	43760	0	19661.6	0	14092	0	46183.3	0	51105.1	0	33087.8	0	24040.4	0	38205.6	13860.3	423.62	0	38622	0	38470	0
							17222.4	0	16873.7	0									39496	20597.5	132.6	0

## Sheet: Figure. 4
		Fig. 4a	S (4 hpi)	SΔeccC3 (4 hpi)	SΔeccC3::c (4 hpi)	SΔeccC4 (4 hpi)	SΔeccC4::c (4 hpi)	SΔeccC3ΔeccC4 (4 hpi)	S (24 hpi)	SΔeccC3 (24 hpi)	SΔeccC3::c (24 hpi)	SΔeccC4 (24 hpi)	SΔeccC4::c (24 hpi)	SΔeccC3ΔeccC4 (24 hpi)	S (72 hpi)	SΔeccC3 (72 hpi)	SΔeccC3::c (72 hpi)	SΔeccC4 (72 hpi)	SΔeccC4::c (72 hpi)	SΔeccC3ΔeccC4 (72 hpi)
			38100	28400	46200	35200	38400	11600	34200	26000	92200	78800	63800	17550	139600	26200	126300	43000	128400	16800
			35400	22700	40300	27900	36800	10800	38700	28800	78200	87200	76600	13350	163200	28200	152400	52500	155200	11400
			39000	28000	49800	39700	31700	21000	39900	30000	83000	74000	77200	20850	152400	27900	149700	68000	163600	9750
			30200	26700	44300	39700	49700	11600	37700	29600	72400	36400	63200	13800	159200	29300	159300	49000	168400	10650
			43800	30550	55300	45550	47050	21300	64000	36500	102000	73000	63200	16150	133000	39150	125500	86500	147500	18050
			41550	30200	49600	43300	49600	17850	65500	40000	85500	76000	72400	21350	130500	39600	128000	92000	143500	18650
			39450	30600	47700	46650	43050	18900	62000	37500	96500	72000	74300	17400	125500	36500	124500	97000	141500	10750
			41100	32100	44050	42850	46150	20650	57500	36500	93000	78000	68800	19350	134000	39500	129000	88000	147500	16400
			45550	25800	48700	46850	45350	18900	62500	29000	104000	71000	60750	18850	132000	27000	126500	85000	149500	17400
			44950	30400	50650	47750	44300	19050	64500	29500	93000	73500	72400	19650	127000	30500	130500	90500	150000	17800
			41750	26600	46100	48200	43750	17850	66000	39000	94500	75000	69300	18300	131500	37750	136000	94500	144000	18800
			44250	28600	44850	40200	43700	20400	66500	37000	90000	81000	73900	18350	134500	35850	124000	86000	147000	15100
		Fig. 4b	R (4 hpi)	RΔeccC3 (4 hpi)	RΔeccC3::c (4 hpi)	RΔeccC4 (4 hpi)	RΔeccC4::c (4 hpi)	RΔeccC3ΔeccC4 (4 hpi)	R (24 hpi)	RΔeccC3 (24 hpi)	RΔeccC3::c (24 hpi)	RΔeccC4 (24 hpi)	RΔeccC4::c (24 hpi)	RΔeccC3ΔeccC4 (24 hpi)	R (72 hpi)	RΔeccC3 (72 hpi)	RΔeccC3::c (72 hpi)	RΔeccC4R (72 hpi)	RΔeccC4::c (72 hpi)	RΔeccC3ΔeccC4 (72 hpi)
			34000	19400	49700	33900	32600	12200	46650	14700	67650	42150	51150	8100	119700	23000	147000	92700	123600	16000
			42900	18400	41500	32700	33400	15600	61950	26700	68850	48300	54300	6150	123300	39000	127250	103500	140400	5500
			40200	15200	48800	32900	33900	15100	54450	15600	62850	57450	55650	7950	113700	11000	102750	81000	129600	6000
			39600	15000	32200	34100	38600	16800	53700	19200	55650	51300	49200	9450	105600	16000	127250	54300	105600	12000
			39200	30150	50150	40550	42000	15100	58000	31000	112500	71500	59550	11100	126000	32100	123000	103000	140000	15750
			36450	27950	48100	41300	39500	12650	53750	34500	83000	74500	82100	20650	124000	35900	125500	95500	142500	19600
			34400	29650	42150	36750	33000	19550	60500	32000	94000	74000	68550	12300	124500	33650	121500	91500	146000	13800
			35950	31900	38950	39450	40050	20150	51500	38000	87000	71000	66250	19650	135500	39600	131000	92000	142000	19200
			40300	26300	45300	41300	41050	13800	63500	30500	107000	75500	54600	16700	126500	32150	120500	89500	139500	17750
			39600	28600	47050	42200	38700	14200	58000	32000	80500	73500	77050	19400	130500	33300	129000	81000	146500	18350
			36150	25750	40550	38150	35200	18900	68000	33000	92000	77500	63650	17550	134000	30900	131500	87000	144500	18600
			38950	30400	39250	39950	38100	19750	63500	35000	88000	81500	67800	20400	136500	31250	134000	90500	143000	20850
		Fig. 4c	S	SΔeccC3	SΔeccC3::c	SΔeccC4	SΔeccC4::c	SΔeccC3ΔeccC4	R	RΔeccC3	RΔeccC3::c	RΔeccC4	RΔeccC4::c	RΔeccC3ΔeccC4
			26	9	20	18	22	8	23	9	19	21	20	7
			28	13	19	23	27	6	27	7	21	19	21	5
			29	15	22	24	20	5	26	8	23	18	23	6
			24	12	28	26	18	10	20	10	22	23	25	8
			30	8	17	21	21	11	25	11	17	26	27	10
			23	14	26	17	26	9	31	12	25	25	15	9
			32	16	18	27	23	8	19	9	29	17	18	11
			22	7	16	24	19	7	24	13	20	16	24	7
			27	11	25	20	24	12	30	6	24	15	22	12
		Fig. 4d	S	SΔeccC3	SΔeccC3::c	SΔeccC4	SΔeccC4::c	SΔeccC3ΔeccC4	R	RΔeccC3	RΔeccC3::c	RΔeccC4	RΔeccC4::c	RΔeccC3ΔeccC4
			8400	4050	9250	7800	9450	3600	7950	3500	8650	7150	8800	2900
			8750	4350	7450	7400	7600	3450	8200	3750	6850	6750	6950	2800
			9100	4600	8850	7950	8950	4000	8550	4000	8250	7300	8300	3350
			7900	5150	8400	8100	8550	4650	7350	4550	7800	7450	7900	4000
			8050	4450	7950	7300	8200	3950	7500	3850	7350	6650	7550	3300
			9350	4450	8200	7150	8400	3750	8800	3750	7600	6500	7750	3050
			9550	4750	9000	8300	9350	4250	9000	4150	8400	7650	8500	2700
			8350	4700	9100	7700	9450	4150	7800	4100	8500	7000	8550	3100
			8900	4200	8200	7850	8700	3700	8250	3600	7550	7250	8150	2850
			9150	5050	8550	7200	8650	4500	8550	4450	7950	6550	7950	3000
			7950	4550	8800	7300	8700	4100	8850	3950	8100	7250	8050	2550
			8650	4800	9300	8400	9050	4300	8000	4200	9050	7750	8450	3300

## Sheet: Figure. 5
		Fig. 5a	S	SΔeccC3	SΔeccC3::c	SΔeccC4	SΔeccC4::c	SΔeccC3ΔeccC4	S HK
			25	79	30	84	21	83	90
			24	76	34	87	19	89	92
			21	71	39	89	22	91	94
			29	81	41	91	26	86	88
			31	80	33	77	27	87	89
			23	85	37	80	20	82	87
			26	73	28	73	18	79	91
			19	77	29	93	16	92	94
			17	69	32	82	25	84	83
		Fig. 5c	R	RΔeccC3	RΔeccC3::c	RΔeccC4	RΔeccC4::c	RΔeccC3ΔeccC4
			30	22	33	9	38	7
			27	25	31	10	34	10
			33	23	29	7	31	9
			39	20	35	8	32	6
			31	26	33	6	36	12
			38	21	32	11	35	11
			34	24	28	12	33	8
			35	22	39	5	35	13
			31	23	38	4	37	5
			32	24	34	14	30	8
		Fig. 5d	Uninfected	LPS	HK	S	SΔeccC3	SΔeccC3::c	SΔeccC4	SΔeccC4::c	SΔeccC3ΔeccC4
			3.48387	228.877	1	46.2323	28.4194	47.1548	15.871	47.1806	6.63871
			7	239.652	0.316129	46.0645	27.4	44.5742	14.6194	46.8774	9.63226
			5.19355	209.581	6.36774	41.129	29.4903	41.3677	12.5677	42.5742	9.6129
			11.2774	216.381	9.74839	74.4839	16.4065	84.2323	23.7742	72.7419	13.3613
			9.74194	222.465	7.66452	74.4387	18.2323	85.2452	21.5226	75.2774	10.6323
			9.97419	227.419	8.87742	78.1871	18.1548	86.729	22.7032	75.5613	13.5935
			1.01087	198.348	31.212	136.049	30.3804	186.473	16.8696	120.239	18.8098
			2.36957	196.049	30.2609	146.272	30.4185	184.891	22.5489	122.538	18.5707
			0.206522	199.929	29.1848	148.462	28.2446	184.777	21.7065	117.712	19.038
			1.58152	134.549	19.4728	107.87	20	91.3913	18.413	144.076	8.78804
			0.173913	140.082	18.1413	106.69	25.8804	91.1957	18.9076	159.815	7.75543
			0.505435	137.473	17.4022	106.293	27.0217	88.8587	17.9457	155.038	6.74457

## Sheet: Figure. 6
		Fig. 6a		S												SΔeccC4												SΔeccC4::c												SΔeccC3
			D1	6.75	6.79	6.78			6.19	6.57						4.6	4.74	5.18										6.91	6.44	7.66										4.78	4.3	4.68
			D7	5.6	5.3	5.51	5.55	5.28	5.43	5.24						3.86	3.52	3.93	3.97	3.99								6.54	6.64	6.28	6.75	7.81								3.49	3.46	3.36	3.74	3.36
			D14	5.63	5.07	5.29	4.03	4.65	4.89	4.22						3.49	3.49	2.9	2.72	2.48								2.7	5.35	3.54	4.49	5.75								2	2	2.6	2.48	2.85
			D21	4.4	4.54	5.14	4.79	4.31	4.15	5.29						3.7	1.85	2.09	3	2.58								3	4.47	3	5.48	4.13								2.34	2.15	1.56	1.08	2
		Fig. 6b		S												SΔeccC4												SΔeccC4::c												SΔeccC3
			D1	6.15	6.15	5.59			5.76	6.08						4.7	4.78	4.48										4.75	4.88	5.49										4.89	4.72	4.85
			D7	8.01	7.36	8.11	7.87	7.58	7.44	7.36						7.1	6.82	6.71	6.67	6.96								7.33	7.45	7.15	7.03	9.15								1.38	2.7	1.9	2.73	1.98
			D14	9.9	9.69	9.73	8.31	9.07	7.83	8.19						7.55	7.99	7.74	8.14	6.92								7.15	8.83	7.86	8.25	8.66								0	1.43	0.903	0.477	0.301
			D21	9.32	9.75	9.84	9.84	9.28	8.77	9.78						7.96	7.31	7.75	8.38	7.4								7.15	8.67	7.88	9.52	7.91								0	0	0.301	0.699	0.699
		Fig. 6c		S												SΔeccC4												SΔeccC4::c												SΔeccC3
			D1	6.94	6.97	7.04			6.86	6.89						6.72	6.85	6.74										6.14	6.14	6.54										6.69	6.41	6.39
			D7	6.78	6.62	6.76	6.88	6.57	6.81	6.67						6.27	6.18	6.07	6.23	6.3								6.62	6.5	6.43	6.5	7.64								6.35	6.3	6.07	6.54	6.19
			D14	6.21	5.7	5.76	5.6	5.48	5.44	5.52						5.28	5.36	5.31	5.2	5.16								5.44	5.69	5.29	5.89	5.81								5.91	5.95	5.97	5.9	5.92
			D21	5.27	5.4	5.57	5.1	5.27	4.9	5.62						4.46	4.62	4.48	4.78	4.24								4.61	4.92	4.52	5.69	4.81								4.9	4.78	5.01	5.38	5.37
		Fig. 6d		S												SΔeccC4												SΔeccC4::c												SΔeccC3
			D1	7.94	7.93	7.85			7.84	7.87						7.51	7.49	7.52										7.18	7.14	7.38										7.5	7.33	7.56
			D7	7.36	7.19	7.46	7.54	7.27	7.19	7.12						7.36	7.19	7.36	7.21	7.2								7.34	7.32	7.15	7.2	8.32								6.96	6.77	6.94	6.97	6.96
			D14	6.74	6.38	6.21	5.42	5.64	5.56	5.63						5.59	5.63	5.87	5.62	5.21								5	5.42	5.42	5.53	5.51								5.8	6.04	5.79	6.16	5.67
			D21	5.56	5.53	5.91	5.7	5.51	5.07	6.32						4.54	4.4	4.54	4.74	4.54								4.4	4.78	4.51	5.77	4.74								4	4.54	4.6	5.14	4.64
		Fig. 6e		CIPS											CIP S ΔEccC4											CIP S ΔEccC4::EccC4											CIP S ΔEccC3											CIP S ΔEccC3::EccC3
			0	40	39	30.1	33.4	34.4	31.1	39.3	38.7	38.3	28.6		36.8	39.7	30.2	32.5	39	37.5	32.2	40.3	39.8	28.7		45.7	28.8	29.9	34.5	29.9	40	33.4	33	45	36.7		27.6	37.5	28.6	44.3	36.2	42.5	30.6	32.8	42.1	36.5		31.8	39.3
			1
			2
			3
			4	29.4	24.7	30.7	34.6	33.7	29.3	34.1	36.8	35.8	30.5		31.9	30.6	36.6	38.2	37.9	38	40.5	32	39.1	29.8		26.8	24.7	29.9	26.3	37.2	33.1	36.8	44.7	28	29.5		37.3	37.9	43.8	28.8	27.8	34.9	42.6	39.6	33.8	29.9		28.9	37.8
			5
			6	34.5	32.7	31.1	29.5	23.7	37.4	36.5	35.5	30.8	28.8		37.5	36.8	34.8	31.4	30.7	40.7	39.1	38.8	33	30.7		35.1	30.9	27.2	26.3	24.6	44.5	36.9	31	27.4			43.3	37.6	36.8	29.8	28.8	41.5	37.6	36.8	29.8	28.8		37.8	33
			7
			8	32.1	32	29.4	28	22.8	37	35.4	32.7	30.2	27.9		37.5	36.2	33.9	30.3	30.3	40.4	38.7	37.4	32.8	30		34.1	31.2	27.4	26.5	25.1	44.6	36.1	32.1	28.1			42.3	36.8	36	28.5	28.2	41	37.6	35.3	33.8	30.4		37.8	33.6
			9
			10
			11	29.2	28.9	26.5	25.9	19.9	34.3	31.1	28.6	27.7	23.6		37	35.5	33.6	31.2	30	39.5	38.8	36.9	32.4	29.8		32.8	30.5	26.7	25	24.5	40.9	35.4	31.4	26.2			38.7	37.3	37.1	28.9	26.9	40.7	37	35.4	35.1	31.7		37.8	33.3
			12
			13	27.6	26.3	24.9	24	18.7	31.8	28.3	25.6	25.5	22.4		35.1	34.1	33.4	29.8	29.3	38.3	38.1	35.9	31.7	28		31.2	28.8	25.5	25	23.1	38.3	34.2	29.9	23.5			38.9	35.9	35.5	28	26.8	39.9	36.3	36	34.6	31.6		35.6	31.5
			14
			15	26.7	24.9	23.5	23.4	18.9	30	27	24.5	23.4	22.5		35.4	35.3	32.7	30.4	29.4	37.8	37.4	35.7	30.5	28		30.1	27.3	25.3	25.1	22.3	36.8	34.1	29.3	22.4			37.9	37.1	34.6	28.7	26.8	41.3	37.4	37.3	35.5	32.7		34.8	28.9
			16
			17
			18	24.4	23	22.3	21.2	18.3	27.5	24.6	24.4	22.3	21.5		34.5	33.9	31.6	30.3	29	36.6	35.4	33.6	28.8	26.2		27.7	25.7	25.4	23.4	21.7	37.6	33.5	27.7	22.4			40.9	36.7	33.5	29.4	28.1	41.7	39.2	38.8	35.8	33.6		32.8	28
			19
			20	24.3	22.3	21.2	20.7	18.1	26.4	24	23.5	21.7	20.4		34.7	32.9	30.1	29.1	28.2	36.2	34.3	33.4	27.7	24.9		26.7	25.5	25.1	23.1	20.6	37.1	33.1	27.3	22.5			40.6	38.3	35.4	29.7	28.3	41.8	40	39.4	35.8	33.6		31.9	29
			21
			22	22.6	21.4	20.7	19.5	17.7	25.6	23.1	22.3	21	20.3		32.6	31.1	29.2	28.2	27.1	36.1	33	32.8	26.6	24.8		24.8	24.3	24.1	21.7	15.3	34.8	32.4	25.8	21.6			40.6	38.1	34.5	28.5	27.7	41.3	39	37.6	33.7	32.5		30.2	27.4
			23
			24
			25	23	22.3	20.8	19.7	17.8	25.6	22.5	21.8	20.1	19.5		33.1	30.7	28.7	27.8	25.7	35.9	33.1	32	26.5	24.9		25.1	24.8	23.2	22		33.9	32.4	25	22.3			41.9	39	36.9	29.2	28.5	41.7	40.5	39	33.7	32.2		29.2	27.9
			26
			27	24.1	21.9	20.1	19.6	18.3	24.8	22.1	20.7	20	19.8		32.8	31.1	29	28.3	25.9	36	33.2	30.6	26.1	25.6		25.5	24.5	23	22.5		33.7	32.3	24.8	22.4			42.3	38.6	36.5	30.4	28.9	41.6	39.9	38.2	34.1	31.3		28.9	28.5
			28
			29	25.3	23.8	21.7	21.4	19.8	26.7	22.1	19.5	18.7	17.8		31.6	31.1	28.2	27.7	25	35.6	33	30.6	27	26.6		27.2	25.6	22.5	22.4		32.9	31.6	24.9	23.3			41.3	37.2	36.7	30	28.1	41.7	40	39	33.4	31.2		29.8	28.9
			30
			31
			32	24.3	22.6	20.9	20.5	19	25.2	22.3		19			31.3	30.8	27.4	26.3	23.7	35.5	30.7	29.2	26.4	25.5		26	25.2	22.1	20.9		33.9	32.1	27.2	23.2			42.7	37.8	37.1	29.9	28.5	41.5	40.1	38.3	33.1	31.1		29.3	27.8
		Fig. 6f	Days	S	SΔeccC4	SΔeccC3	SΔeccC3ΔeccC4
			22	1
			23	1
			26	1
			26	1
			27	1
			30		0
			30		0
			30		0
			30		0
			30		0
			30			0
			30			0
			30			0
			30			0
			30			0
			30				0
			30				0
			30				0
			30				0
			30				0
[truncated: 19 more columns]

## Sheet: Supplementary Figure. 2
		Fig. S2a		S		SΔeccC3		SΔeccC4		SΔeccC3ΔeccC4		SΔeccC3::c		SΔeccC4::c
		High iron	0	0.06	0.06	0.05	0.05	0.04	0.06	0.06	0.08	0.05	0.06	0.06	0.06
			1	1.7	2.7	1.5	2.3	1.7	2.5	1.7	1.8	1.1	2	1	2.5
			2	6.7	6.3	6.9	5.8	6.2	6.6	7.2	6.3	6.7	7.1	6.5	7.5
			3	6.6	5.2	6.7	4.8	5.5	5.7	7.2	5.4	8.1	7.7	8.7	8.2
			4	6.8	6.4	6.8	5.3	6.6	6.7	7.2	6.1	9.4	8.2	9.2	8.6
			5	6.7	6.2	6.9	5.2	5.7	6.7	6.9	5.7	8.7	7.8	9	8
			6	7.1	5.8	6.2	5	6	6.4	7.7	5.8	8.8	7.7	8.4	7.3
				S												SΔeccC3												SΔeccC4												SΔeccC3ΔeccC4
		Low iron	0	0.0892	0.0901	0.089	0.0895	0.0892	0.0908	0.1085	0.1043	0.1057	0.1069	0.1063	0.1062	0.0895	0.0909	0.0896	0.1662	0.0906	0.1009	0.112	0.1085	0.1031	0.1023	0.1029	0.108	0.1287	0.0928	0.1204	0.1066	0.0924	0.1262	0.114	0.1109	0.1059	0.1048	0.108	0.1124	0.0907	0.0891	0.0902	0.0965	0.0899	0.096	0.11	0.1048	0.1074	0.1112
			1	0.2146	0.2197	0.2166	0.2262	0.207	0.2192	0.228	0.2359	0.2388	0.2398	0.2392	0.2223	0.2193	0.2241	0.2248	0.2263	0.2362	0.2383	0.2425	0.2458	0.242	0.2423	0.2444	0.2305	0.2192	0.2205	0.2161	0.2169	0.23	0.2257	0.2561	0.2601	0.2464	0.2406	0.2405	0.2263	0.2107	0.2108	0.2121	0.2065	0.2107	0.2199	0.2496	0.2399	0.2135	0.2112
			2	0.2351	0.2268	0.2312	0.2218	0.2754	0.2795	0.3818	0.3846	0.3634	0.3621	0.3853	0.3716	0.145	0.1521	0.1537	0.1544	0.1555	0.1722	0.2329	0.237	0.2311	0.2346	0.2298	0.2377	0.3055	0.2909	0.2653	0.2907	0.2875	0.3044	0.412	0.3952	0.3531	0.3756	0.3812	0.3956	0.1463	0.1475	0.1462	0.1514	0.1561	0.1635	0.2442	0.2315	0.2183	0.2187
			3	0.5055	0.4862	0.4774	0.4753	0.5295	0.5245	0.5777	0.6019	0.5711	0.5606	0.5838	0.5695	0.285	0.2947	0.2994	0.3083	0.2894	0.362	0.383	0.3712	0.3529	0.3899	0.3859	0.4093	0.5826	0.5494	0.4903	0.5134	0.5001	0.5378	0.5662	0.5808	0.5053	0.5066	0.5467	0.5576	0.2812	0.2474	0.2589	0.2663	0.3051	0.3244	0.3888	0.3479	0.3495	0.3534
			4	0.6672	0.6392	0.609	0.5915	0.6846	0.6673	0.7083	0.7353	0.6629	0.6945	0.7182	0.7013	0.4204	0.4356	0.4197	0.4373	0.4338	0.4737	0.4552	0.4326	0.4084	0.4464	0.4375	0.4683	0.6797	0.6887	0.6354	0.6395	0.6198	0.6642	0.7212	0.6642	0.6473	0.594	0.6044	0.6779	0.4115	0.3995	0.3865	0.3786	0.4115	0.4146	0.4424	0.404	0.4072	0.3976
			5	0.7621	0.8132	0.7928	0.7387	0.8484	0.8117	0.7828	0.7659	0.6977	0.7317	0.7491	0.7042	0.5553	0.5652	0.4026	0.5537	0.5559	0.5855	0.408	0.5065	0.4743	0.3849	0.5014	0.5246	0.8886	0.8845	0.8063	0.806	0.7733	0.6467	0.8052	0.6161	0.8135	0.6743	0.6705	0.8161	0.5543	0.5267	0.5288	0.4978	0.3981	0.5444	0.5093	0.4685	0.4576	0.3287
			6	0.9078	0.8891	0.8314	0.8483	0.9064	0.8439	0.8859	0.8467	0.7338	0.783	0.8198	0.7605	0.6391	0.6342	0.4758	0.6278	0.6336	0.5216	0.4924	0.5746	0.5463	0.4734	0.5622	0.5997	0.9744	1.0568	0.91	0.8735	0.8385	0.7742	0.9439	0.6963	0.929	0.7259	0.8279	0.8917	0.6219	0.5963	0.6394	0.5717	0.4744	0.5924	0.5866	0.5381	0.5196	0.4018
			7	0.8665	0.8784	0.8821	0.9019	0.9405	0.9061	1.002	0.9833	0.8211	0.8497	0.8216	0.8386	0.7253	0.6969	0.5588	0.6856	0.7149	0.5987	0.5462	0.6512	0.6089	0.5371	0.6328	0.6316	1.0179	0.9028	0.9621	0.8991	0.9731	0.7981	1.125	0.8053	0.9109	0.8833	0.9337	0.9544	0.681	0.6425	0.6949	0.6208	0.5472	0.6493	0.672	0.6238	0.5802	0.4756
		Fig. S2b		R		RΔeccC3		RΔeccC4		RΔeccC3ΔeccC4		RΔeccC3::c		RΔeccC4::c
		High iron	0	0.08	0.04	0.05	0.06	0.08	0.07	0.07	0.07	0.07	0.08	0.08	0.05
			1	1.3	2	1	1.9	1.2	1.6	1.4	1.2	0.5	1.2	1.4	1
			2	5.1	4.7	4.7	4	4.8	3.8	4	4	3.2	3.4	3.8	4.3
			3	5.4	3.5	4.1	3.2	4.7	3.3	4.4	3.8	4.1	3.6	4.4	3.4
			4	5.3	4.3	4.4	3.9	5.1	3.9	4.9	4.6	5.1	3.9	4.4	4.7
			5	4.8	4.5	4	4	4.2	3.8	4.3	4.1	4.3	4.2	4.1	3.7
			6	4.3	3.7	4.3	3.9	4.1	3.6	4.1	3.6	4.2	4	4	3.6
				R												RΔeccC3												RΔeccC4												RΔeccC3ΔeccC4
		Low iron	0	0.0907	0.0946	0.0918	0.0928	0.1103	0.0903	0.11	0.1096	0.1099	0.1093	0.1033	0.1055	0.1365	0.0931	0.0918	0.0923	0.1015	0.0901	0.1107	0.1125	0.1103	0.1105	0.1133	0.1099	0.09	0.1004	0.0897	0.0891	0.1042	0.0927	0.1154	0.1177	0.1131	0.1126	0.1167	0.1131	0.0916	0.0912	0.0911	0.0893	0.1142	0.0891	0.116	0.1146	0.1169	0.1155
			1	0.2215	0.22	0.2162	0.2188	0.2178	0.2184	0.2115	0.2181	0.2079	0.2044	0.206	0.216	0.2362	0.2292	0.2258	0.2225	0.2323	0.2303	0.2205	0.1987	0.1985	0.205	0.2122	0.2219	0.2304	0.2429	0.2337	0.2289	0.2267	0.2315	0.2155	0.2148	0.2004	0.205	0.2148	0.227	0.2134	0.2083	0.2047	0.2336	0.2188	0.2166	0.2076	0.1985	0.221	0.2109
			2	0.3861	0.3868	0.3949	0.3708	0.4038	0.3934	0.3255	0.3586	0.3151	0.3338	0.3328	0.357	0.3005	0.2998	0.2618	0.2497	0.2799	0.2794	0.228	0.2449	0.2387	0.2502	0.2901	0.2328	0.3685	0.4069	0.3553	0.3495	0.3701	0.4138	0.3298	0.331	0.3223	0.3279	0.3424	0.3654	0.231	0.2246	0.2088	0.2326	0.2283	0.2379	0.2413	0.2455	0.3192	0.2459
			3	0.5059	0.5261	0.5374	0.508	0.6304	0.6131	0.5229	0.5332	0.5034	0.5071	0.4739	0.5767	0.3779	0.3956	0.3712	0.3745	0.3872	0.4025	0.3561	0.3778	0.3595	0.3634	0.4124	0.3828	0.4728	0.4942	0.4761	0.4687	0.4947	0.5439	0.4628	0.4671	0.4436	0.4848	0.4827	0.5339	0.2895	0.3097	0.286	0.33	0.3491	0.3477	0.368	0.363	0.414	0.359
			4	0.7327	0.6621	0.6808	0.7003	0.7763	0.839	0.731	0.7262	0.5942	0.5804	0.5442	0.6594	0.4651	0.46	0.4652	0.4395	0.4885	0.5053	0.401	0.4035	0.398	0.4131	0.4607	0.454	0.5852	0.6077	0.5871	0.5762	0.6132	0.6236	0.5295	0.5063	0.516	0.5803	0.556	0.6258	0.4184	0.4711	0.3924	0.4392	0.4483	0.4562	0.4049	0.4246	0.4481	0.4137
			5	0.8134	0.7409	0.7504	0.7769	0.8437	0.8719	0.8595	0.8239	0.654	0.6085	0.5778	0.7003	0.5116	0.5075	0.519	0.4941	0.5417	0.552	0.4474	0.4466	0.4348	0.4464	0.4826	0.4895	0.6562	0.6269	0.6361	0.638	0.6762	0.6818	0.6481	0.5606	0.5718	0.6134	0.5945	0.6814	0.4661	0.5325	0.4436	0.4958	0.5232	0.5256	0.4552	0.4551	0.4748	0.4477
			6	0.8966	0.8247	0.8012	0.8135	0.9759	0.9278	0.892	0.8307	0.6614	0.6266	0.596	0.7297	0.5811	0.5801	0.574	0.5405	0.5777	0.593	0.4787	0.4682	0.469	0.4899	0.5236	0.5457	0.7258	0.7034	0.6847	0.669	0.7244	0.7016	0.6673	0.5919	0.6143	0.6617	0.6616	0.7495	0.5235	0.6484	0.4986	0.544	0.5699	0.579	0.4904	0.4801	0.5083	0.4826
			7	0.9546	0.8651	0.8509	0.8459	1.1539	1.0214	0.8962	0.8494	0.6882	0.655	0.6274	0.7414	0.6007	0.628	0.6135	0.5835	0.617	0.6526	0.5056	0.5009	0.4945	0.5315	0.5478	0.5981	0.7486	0.7307	0.7187	0.6881	0.7582	0.7417	0.6801	0.6081	0.6521	0.6627	0.6789	0.7821	0.547	0.7156	0.5432	0.4403	0.6216	0.6408	0.4854	0.4669	0.5301	0.4998
		Fig. S2d	S	SΔeccC3	SΔeccC4	SΔeccC3ΔeccC4	SΔeccC3::c	SΔeccC4::c
			8.85475	6.83127	9.10747	6.75209	9.08114	9.16706
			8.72212	8.37533	8.97393	6.53024	8.9562	9.09451
			9.02315	6.52048	8.89821	6.4085	8.87702	8.80644
			9.03839	6.57599	8.78011	6.9562	9.06735	8.9562
			8.65517	6.47908	8.65517	6.60538	8.97393	8.61739
			8.53024	6.6798	8.9562	6.83127	9.08114	9.08114
		Fig. S2e	R	RΔeccC3	RΔeccC4	RΔeccC3ΔeccC4	RΔeccC3::c	RΔeccC4::c
			8.27496	6.36838	8.08114	6.47908	8.38217	8.45681
			8.27496	6.41484	8.44523	6.32418	8.4085	8.37533
			8.51551	6.85475	8.50027	6.16706	8.47908	7.99097
			8.89821	7.14419	8.40207	6.27496	8.64788	8.16706
			8.47908	6.42725	8.47908	6.42109	8.16706	8.47908
			8.97393	7.06736	8.53504	7.23875	8.33942	8.00736
[truncated: 26 more columns]

## Sheet: Supplementary Figure. 3
		Fig. S3b	R	RΔeccC3	RΔeccC4	RΔeccC3ΔeccC4	RΔeccC3::c	RΔeccC4::c
			0	8	2	11	2	2
					3
			0	8	5	9	4	-4
			0	5	2	5	-2	-1

## Sheet: Supplementary Figure. 7
		Fig. S7a	S	SΔeccC3	SΔeccC3::c	SΔeccC4	SΔeccC4::c	SΔeccC3ΔeccC4	R	RΔeccC3	RΔeccC3::c	RΔeccC4	RΔeccC4::c	RΔeccC3ΔeccC4
			0	13	0	0	0	16	0	16	0	0	0	15
			0	12	0	0	0	15	0	12	0	0	0	12
			0	14	0	0	0	14	0	11	0	0	0	16
			0	15	0	0	0	10	0	10	0	0	0	12
			0	11	0	0	0	11	0	11	0	0	0	10
			0	10	0	0	0	12	0	12	0	0	0	9
			0	12	0	0	0	11	0	9	0	0	0	11
			0	14	0	0	0	10	0	13	0	0	0	13
			0	15	0	0	0	12	0	14	0	0	0	12
